# Supplementary material for: Development and Validation of the CHDSI Questionnaire: A New Tool for Measuring Disease-Specific Quality of Life in Children and Adolescents with Congenital Heart Defects
Source: Medicina (Kaunas). 2025 Jul 21;61(7):1311. doi: 10.3390/medicina61071311 (PMC12297989; doi:10.3390/medicina61071311)
Supplement: Supplementary file 1 [file medicina-61-01311-s001.zip]

Archive with 13 entries (13 files):
- 10. Supplemental Material 2a - CHDSI Questionaire (Long - Adolescents) in German.pdf
- 11. Supplemental Material 2b - CHDSI-SF Questionaire (Short - Adolescents) in German.pdf
- 12. Supplemental Material 3 - CHDSI Manual and Interpretation Guide.pdf
- 13. Supplemental Material 4a - CHDSI SPSS-Sheet (Children).sav
- 14. Supplemental Material 4b - CHDSI SPSS-Syntax (Children).sps
- 15. Supplemental Material 4c - CHDSI-SF SPSS-Sheet (Children).sav
- 16. Supplemental Material 4d - CHDSI-SF SPSS-Syntax (Children).sps
- 17. Supplemental Material 5a - CHDSI SPSS-Sheet (Adolescents).sav
- 18. Supplemental Material 5b - CHDSI SPSS-Syntax (Adolescents).sps
- 19. Supplemental Material 5c - CHDSI-SF SPSS-Sheet (Adolescents).sav
- 20. Supplemental Material 5d - CHDSI-SF SPSS-Syntax (Adolescents).sps
- 8. Supplemental Material 1a - CHDSI Questionaire (Long - Children) in German.pdf
- 9. Supplemental Material 1b - CHDSI-SF Questionaire (Short - Children) in German.pdf
