# Supplementary material for: Development and Validation of the CHDSI Questionnaire: A New Tool for Measuring Disease-Specific Quality of Life in Children and Adolescents with Congenital Heart Defects
Source: Medicina (Kaunas). 2025 Jul 21;61(7):1311. doi: 10.3390/medicina61071311 (PMC12297989; doi:10.3390/medicina61071311)
Supplement: Supplementary file 1 [file medicina-61-01311-s001.zip › 18. Supplemental Material 5b - CHDSI SPSS-Syntax (Adolescents).sps]

* Encoding: UTF-8.

DATASET ACTIVATE DataSet1.

*Berechnung des "MeHeartImpairments-Score" (Calculation of the “MeHeartImpairments score”)

COMPUTE Adolescents_Score_Impairments=BoQ4_Statement_01 + BoQ4_Statement_02 + BoQ4_Statement_03 + 
    BoQ4_Statement_04 + BoQ4_Statement_05 + BoQ4_Statement_06 + BoQ5_Statement_01 + 
    BoQ5_Statement_03 + BoQ5_Statement_04 + BoQ5_Statement_05 + BoQ5_Statement_06.
VARIABLE LABELS  Adolescents_Score_Impairments 'MeHeartImpairments in Pukten (MeHeartImpairments in points)'.
EXECUTE.

COMPUTE Adolescents_Score_Impairments_Percent=Adolescents_Score_Impairments * 2.27272727.
VARIABLE LABELS  Adolescents_Score_Impairments_Percent 'MeHeartImpairments in Prozent (MeHeartImpairments in percent)'.
EXECUTE.

RECODE Adolescents_Score_Impairments (0 thru 24=1) (25 thru 44=0) INTO Assessment_Adolescents_Score_Impairments.
VARIABLE LABELS  Assessment_Adolescents_Score_Impairments 'MeHeartImpairments: unkritische und kritische DsQoL (MeHeartImpairments: non-critical and critical DsQoL)'.
EXECUTE.
ADD Value Labels Assessment_Adolescents_Score_Impairments
0 non-critical DsQoL
1 critical DsQoL.
EXECUTE.

RECODE Adolescents_Score_Impairments (0 thru 21=1) (22 thru 44=0) INTO FEMALES_Assessment_Adolescents_Score_Impairments.
VARIABLE LABELS  FEMALES_Assessment_Adolescents_Score_Impairments 'MeHeartImpairments für weibliche Patienten: unkritische und kritische DsQoL (MeHeartImpairments for female patients: non-critical and critical DsQoL)'.
EXECUTE.
ADD Value Labels FEMALES_Assessment_Adolescents_Score_Impairments
0 non-critical DsQoL
1 critical DsQoL.
EXECUTE.

RECODE Adolescents_Score_Impairments (0 thru 27=1) (28 thru 44=0) INTO MALES_Assessment_Adolescents_Score_Impairments.
VARIABLE LABELS MALES_Assessment_Adolescents_Score_Impairments 'MeHeartImpairments für männliche Patienten: unkritische und kritische DsQoL (MeHeartImpairments for male patients: non-critical and critical DsQoL)'.
EXECUTE.
ADD Value Labels MALES_Assessment_Adolescents_Score_Impairments
0 non-critical DsQoL
1 critical DsQoL.
EXECUTE.

RECODE Adolescents_Score_Impairments (0 thru 28=1) (29 thru 44=0) INTO Simple_CHD_Assessment_Adolescents_Score_Impairments.
VARIABLE LABELS  Simple_CHD_Assessment_Adolescents_Score_Impairments 'MeHeartImpairments für Patienten mit simplem AHF: unkritische und kritische DsQoL (MeHeartImpairments for patients with simple CHD: non-critical and critical DsQoL)'.
EXECUTE.
ADD Value Labels Simple_CHD_Assessment_Adolescents_Score_Impairments
0 non-critical DsQoL
1 critical DsQoL.
EXECUTE.

RECODE Adolescents_Score_Impairments (0 thru 24=1) (25 thru 44=0) INTO Moderate_CHD_Assessment_Adolescents_Score_Impairments.
VARIABLE LABELS  Moderate_CHD_Assessment_Adolescents_Score_Impairments 'MeHeartImpairments für Patienten mit moderatem AHF: unkritische und kritische DsQoL (MeHeartImpairments for patients with moderatee CHD: non-critical and critical DsQoL)'.
EXECUTE.
ADD Value Labels Moderate_CHD_Assessment_Adolescents_Score_Impairments
0 non-critical DsQoL
1 critical DsQoL.
EXECUTE.

RECODE Adolescents_Score_Impairments (0 thru 23=1) (24 thru 44=0) INTO Complex_CHD_Assessment_Adolescents_Score_Impairments.
VARIABLE LABELS  Complex_CHD_Assessment_Adolescents_Score_Impairments 'MeHeartImpairments für Patienten mit komplexem AHF: unkritische und kritische DsQoL (MeHeartImpairments for patients with complex CHD: non-critical and critical DsQoL)'.
EXECUTE.
ADD Value Labels Complex_CHD_Assessment_Adolescents_Score_Impairments
0 non-critical DsQoL
1 critical DsQoL.
EXECUTE.


*Berechnung des "MeHeartStigma-Score" (Calculation of the “MeHeartStigma score”)

COMPUTE Adolescents_Score_Stigma=BoQ1_Statement_04 + BoQ1_Statement_05 + BoQ1_Statement_06 + 
    BoQ2_Statement_01 + BoQ2_Statement_02 + BoQ2_Statement_04 + BoQ2_Statement_05 + 
    BoQ2_Statement_06 + BoQ3_Statement_01 + BoQ3_Statement_02 + BoQ3_Statement_03 + 
    BoQ3_Statement_04.
VARIABLE LABELS  Adolescents_Score_Stigma 'MeHeartStigma in Pukten (MeHeartStigma in points)'.
EXECUTE.

COMPUTE Adolescents_Score_Stigma_Percent=Adolescents_Score_Stigma * 2.08333333.
VARIABLE LABELS  Adolescents_Score_Stigma_Percent 'MeHeartStigma in Prozent (MeHeartStigma in percent)'.
EXECUTE.

RECODE Adolescents_Score_Stigma (0 thru 33=1) (34 thru 48=0) INTO Assessment_Adolescents_Score_Stigma.
VARIABLE LABELS  Assessment_Adolescents_Score_Stigma 'MeHeartStigma: unkritische und kritische DsQoL (MeHeartStigma: non-critical and critical DsQoL)'.
EXECUTE.
ADD Value Labels Assessment_Adolescents_Score_Stigma
0 non-critical DsQoL
1 critical DsQoL.
EXECUTE.

RECODE Adolescents_Score_Stigma (0 thru 32=1) (33 thru 48=0) INTO FEMALES_Assessment_Adolescents_Score_Stigma.
VARIABLE LABELS  FEMALES_Assessment_Adolescents_Score_Stigma 'MeHeartStigma für weibliche Patienten: unkritische und kritische DsQoL (MeHeartStigma for female patients: non-critical and critical DsQoL)'.
EXECUTE.
ADD Value Labels FEMALES_Assessment_Adolescents_Score_Stigma
0 non-critical DsQoL
1 critical DsQoL.
EXECUTE.

RECODE Adolescents_Score_Stigma (0 thru 34=1) (35 thru 48=0) INTO MALES_Assessment_Adolescents_Score_Stigma.
VARIABLE LABELS MALES_Assessment_Adolescents_Score_Stigma 'MeHeartStigma für männliche Patienten: unkritische und kritische DsQoL (MeHeartStigma for male patients: non-critical and critical DsQoL)'.
EXECUTE.
ADD Value Labels MALES_Assessment_Adolescents_Score_Stigma
0 non-critical DsQoL
1 critical DsQoL.
EXECUTE.

RECODE Adolescents_Score_Stigma (0 thru 40=1) (41 thru 48=0) INTO Simple_CHD_Assessment_Adolescents_Score_Stigma.
VARIABLE LABELS  Simple_CHD_Assessment_Adolescents_Score_Stigma 'MeHeartStigma für Patienten mit simplem AHF: unkritische und kritische DsQoL (MeHeartStigma for patients with simple CHD: non-critical and critical DsQoL)'.
EXECUTE.
ADD Value Labels Simple_CHD_Assessment_Adolescents_Score_Stigma
0 non-critical DsQoL
1 critical DsQoL.
EXECUTE.

RECODE Adolescents_Score_Stigma (0 thru 33=1) (34 thru 48=0) INTO Moderate_CHD_Assessment_Adolescents_Score_Stigma.
VARIABLE LABELS  Moderate_CHD_Assessment_Adolescents_Score_Stigma 'MeHeartStigma für Patienten mit moderatem AHF: unkritische und kritische DsQoL (MeHeartStigma for patients with moderatee CHD: non-critical and critical DsQoL)'.
EXECUTE.
ADD Value Labels Moderate_CHD_Assessment_Adolescents_Score_Stigma
0 non-critical DsQoL
1 critical DsQoL.
EXECUTE.

RECODE Adolescents_Score_Stigma (0 thru 29=1) (30 thru 48=0) INTO Complex_CHD_Assessment_Adolescents_Score_Stigma.
VARIABLE LABELS  Complex_CHD_Assessment_Adolescents_Score_Stigma 'MeHeartStigma für Patienten mit komplexem AHF: unkritische und kritische DsQoL (MeHeartStigma for patients with complex CHD: non-critical and critical DsQoL)'.
EXECUTE.
ADD Value Labels Complex_CHD_Assessment_Adolescents_Score_Stigma
0 non-critical DsQoL
1 critical DsQoL.
EXECUTE.


*Berechnung des "MeHeartRecovery-Score" (Calculation of the “MeHeartRecovery score”)

COMPUTE Adolescents_Score_Recovery=BoQ6_Statement_01 + BoQ6_Statement_02 + BoQ6_Statement_03 + 
    BoQ6_Statement_04 + BoQ6_Statement_05 + BoQ6_Statement_06.
VARIABLE LABELS  Adolescents_Score_Recovery 'MeHeartRecovery in Pukten (MeHeartRecovery in points)'.
EXECUTE.

COMPUTE Adolescents_Score_Recovery_Percent=Adolescents_Score_Recovery * 4.16666667.
VARIABLE LABELS  Adolescents_Score_Recovery_Percent 'MeHeartRecovery in Prozent (MeHeartRecovery in percent)'.
EXECUTE.

RECODE Adolescents_Score_Recovery (0 thru 13=1) (14 thru 24=0) INTO Assessment_Adolescents_Score_Recovery.
VARIABLE LABELS  Assessment_Adolescents_Score_Recovery 'MeHeartRecovery: unkritische und kritische DsQoL (MeHeartRecovery: non-critical and critical DsQoL)'.
EXECUTE.
ADD Value Labels Assessment_Adolescents_Score_Recovery
0 non-critical DsQoL
1 critical DsQoL.
EXECUTE.

RECODE Adolescents_Score_Recovery (0 thru 12=1) (13 thru 24=0) INTO FEMALES_Assessment_Adolescents_Score_Recovery.
VARIABLE LABELS  FEMALES_Assessment_Adolescents_Score_Recovery 'MeHeartRecovery für weibliche Patienten: unkritische und kritische DsQoL (MeHeartRecovery for female patients: non-critical and critical DsQoL)'.
EXECUTE.
ADD Value Labels FEMALES_Assessment_Adolescents_Score_Recovery
0 non-critical DsQoL
1 critical DsQoL.
EXECUTE.

RECODE Adolescents_Score_Recovery (0 thru 14=1) (15 thru 24=0) INTO MALES_Assessment_Adolescents_Score_Recovery.
VARIABLE LABELS MALES_Assessment_Adolescents_Score_Recovery 'MeHeartRecovery für männliche Patienten: unkritische und kritische DsQoL (MeHeartRecovery for male patients: non-critical and critical DsQoL)'.
EXECUTE.
ADD Value Labels MALES_Assessment_Adolescents_Score_Recovery
0 non-critical DsQoL
1 critical DsQoL.
EXECUTE.

RECODE Adolescents_Score_Recovery (0 thru 14=1) (15 thru 24=0) INTO Simple_CHD_Assessment_Adolescents_Score_Recovery.
VARIABLE LABELS  Simple_CHD_Assessment_Adolescents_Score_Recovery 'MeHeartRecovery für Patienten mit simplem AHF: unkritische und kritische DsQoL (MeHeartRecovery for patients with simple CHD: non-critical and critical DsQoL)'.
EXECUTE.
ADD Value Labels Simple_CHD_Assessment_Adolescents_Score_Recovery
0 non-critical DsQoL
1 critical DsQoL.
EXECUTE.

RECODE Adolescents_Score_Recovery (0 thru 13=1) (14 thru 24=0) INTO Moderate_CHD_Assessment_Adolescents_Score_Recovery.
VARIABLE LABELS  Moderate_CHD_Assessment_Adolescents_Score_Recovery 'MeHeartRecovery für Patienten mit moderatem AHF: unkritische und kritische DsQoL (MeHeartRecovery for patients with moderatee CHD: non-critical and critical DsQoL)'.
EXECUTE.
ADD Value Labels Moderate_CHD_Assessment_Adolescents_Score_Recovery
0 non-critical DsQoL
1 critical DsQoL.
EXECUTE.

RECODE Adolescents_Score_Recovery (0 thru 13=1) (14 thru 24=0) INTO Complex_CHD_Assessment_Adolescents_Score_Recovery.
VARIABLE LABELS  Complex_CHD_Assessment_Adolescents_Score_Recovery 'MeHeartRecovery für Patienten mit komplexem AHF: unkritische und kritische DsQoL (MeHeartRecovery for patients with complex CHD: non-critical and critical DsQoL)'.
EXECUTE.
ADD Value Labels Complex_CHD_Assessment_Adolescents_Score_Recovery
0 non-critical DsQoL
1 critical DsQoL.
EXECUTE.


*Berechnung des "MeHeartFriends-Score" (Calculation of the “MeHeartFriends score”)

COMPUTE Adolescents_Score_Friends=BoQ1_Statement_01 + BoQ1_Statement_02 + BoQ1_Statement_03.
VARIABLE LABELS  Adolescents_Score_Friends 'MeHeartFriends in Pukten (MeHeartFriends in points)'.
EXECUTE.

COMPUTE Adolescents_Score_Friends_Percent=Adolescents_Score_Friends * 8.33333333.
VARIABLE LABELS  Adolescents_Score_Friends_Percent 'MeHeartFriends in Prozent (MeHeartFriends in percent)'.
EXECUTE.

RECODE Adolescents_Score_Friends (0 thru 8=1) (9 thru 12=0) INTO Assessment_Adolescents_Score_Friends.
VARIABLE LABELS  Assessment_Adolescents_Score_Friends 'MeHeartFriends: unkritische und kritische DsQoL (MeHeartFriends: non-critical and critical DsQoL)'.
EXECUTE.
ADD Value Labels Assessment_Adolescents_Score_Friends
0 non-critical DsQoL
1 critical DsQoL.
EXECUTE.

RECODE Adolescents_Score_Friends (0 thru 8=1) (9 thru 12=0) INTO FEMALES_Assessment_Adolescents_Score_Friends.
VARIABLE LABELS  FEMALES_Assessment_Adolescents_Score_Friends 'MeHeartFriends für weibliche Patienten: unkritische und kritische DsQoL (MeHeartFriends for female patients: non-critical and critical DsQoL)'.
EXECUTE.
ADD Value Labels FEMALES_Assessment_Adolescents_Score_Friends
0 non-critical DsQoL
1 critical DsQoL.
EXECUTE.

RECODE Adolescents_Score_Friends (0 thru 8=1) (7 thru 12=0) INTO MALES_Assessment_Adolescents_Score_Friends.
VARIABLE LABELS MALES_Assessment_Adolescents_Score_Friends 'MeHeartFriends für männliche Patienten: unkritische und kritische DsQoL (MeHeartFriends for male patients: non-critical and critical DsQoL)'.
EXECUTE.
ADD Value Labels MALES_Assessment_Adolescents_Score_Friends
0 non-critical DsQoL
1 critical DsQoL.
EXECUTE.

RECODE Adolescents_Score_Friends (0 thru 9=1) (10 thru 12=0) INTO Simple_CHD_Assessment_Adolescents_Score_Friends.
VARIABLE LABELS  Simple_CHD_Assessment_Adolescents_Score_Friends 'MeHeartFriends für Patienten mit simplem AHF: unkritische und kritische DsQoL (MeHeartFriends for patients with simple CHD: non-critical and critical DsQoL)'.
EXECUTE.
ADD Value Labels Simple_CHD_Assessment_Adolescents_Score_Friends
0 non-critical DsQoL
1 critical DsQoL.
EXECUTE.

RECODE Adolescents_Score_Friends (0 thru 8=1) (5 thru 12=0) INTO Moderate_CHD_Assessment_Adolescents_Score_Friends.
VARIABLE LABELS  Moderate_CHD_Assessment_Adolescents_Score_Friends 'MeHeartFriends für Patienten mit moderatem AHF: unkritische und kritische DsQoL (MeHeartFriends for patients with moderatee CHD: non-critical and critical DsQoL)'.
EXECUTE.
ADD Value Labels Moderate_CHD_Assessment_Adolescents_Score_Friends
0 non-critical DsQoL
1 critical DsQoL.
EXECUTE.

RECODE Adolescents_Score_Friends (0 thru 7=1) (6 thru 12=0) INTO Complex_CHD_Assessment_Adolescents_Score_Friends.
VARIABLE LABELS  Complex_CHD_Assessment_Adolescents_Score_Friends 'MeHeartFriends für Patienten mit komplexem AHF: unkritische und kritische DsQoL (MeHeartFriends for patients with complex CHD: non-critical and critical DsQoL)'.
EXECUTE.
ADD Value Labels Complex_CHD_Assessment_Adolescents_Score_Friends
0 non-critical DsQoL
1 critical DsQoL.
EXECUTE.


*Berechnung des "MeHeartTreatment-Score" (Calculation of the “MeHeartTreatment score”)

COMPUTE Adolescents_Score_Treatment=BoQ7_Statement_02 + BoQ7_Statement_04 + BoQ7_Statement_05.
VARIABLE LABELS  Adolescents_Score_Treatment 'MeHeartTreatment in Pukten (MeHeartTreatment in points)'.
EXECUTE.

COMPUTE Adolescents_Score_Treatment_Percent=Adolescents_Score_Treatment * 8.33333333.
VARIABLE LABELS  Adolescents_Score_Treatment_Percent 'MeHeartTreatment in Prozent (MeHeartTreatment in percent)'.
EXECUTE.

RECODE Adolescents_Score_Treatment (0 thru 5=1) (6 thru 12=0) INTO Assessment_Adolescents_Score_Treatment.
VARIABLE LABELS  Assessment_Adolescents_Score_Treatment 'MeHeartTreatment: unkritische und kritische DsQoL (MeHeartTreatment: non-critical and critical DsQoL)'.
EXECUTE.
ADD Value Labels Assessment_Adolescents_Score_Treatment
0 non-critical DsQoL
1 critical DsQoL.
EXECUTE.

RECODE Adolescents_Score_Treatment (0 thru 4=1) (5 thru 12=0) INTO FEMALES_Assessment_Adolescents_Score_Treatment.
VARIABLE LABELS  FEMALES_Assessment_Adolescents_Score_Treatment 'MeHeartTreatment für weibliche Patienten: unkritische und kritische DsQoL (MeHeartTreatment for female patients: non-critical and critical DsQoL)'.
EXECUTE.
ADD Value Labels FEMALES_Assessment_Adolescents_Score_Treatment
0 non-critical DsQoL
1 critical DsQoL.
EXECUTE.

RECODE Adolescents_Score_Treatment (0 thru 6=1) (7 thru 12=0) INTO MALES_Assessment_Adolescents_Score_Treatment.
VARIABLE LABELS MALES_Assessment_Adolescents_Score_Treatment 'MeHeartTreatment für männliche Patienten: unkritische und kritische DsQoL (MeHeartTreatment for male patients: non-critical and critical DsQoL)'.
EXECUTE.
ADD Value Labels MALES_Assessment_Adolescents_Score_Treatment
0 non-critical DsQoL
1 critical DsQoL.
EXECUTE.

RECODE Adolescents_Score_Treatment (0 thru 6=1) (7 thru 12=0) INTO Simple_CHD_Assessment_Adolescents_Score_Treatment.
VARIABLE LABELS  Simple_CHD_Assessment_Adolescents_Score_Treatment 'MeHeartTreatment für Patienten mit simplem AHF: unkritische und kritische DsQoL (MeHeartTreatment for patients with simple CHD: non-critical and critical DsQoL)'.
EXECUTE.
ADD Value Labels Simple_CHD_Assessment_Adolescents_Score_Treatment
0 non-critical DsQoL
1 critical DsQoL.
EXECUTE.

RECODE Adolescents_Score_Treatment (0 thru 4=1) (5 thru 12=0) INTO Moderate_CHD_Assessment_Adolescents_Score_Treatment.
VARIABLE LABELS  Moderate_CHD_Assessment_Adolescents_Score_Treatment 'MeHeartTreatment für Patienten mit moderatem AHF: unkritische und kritische DsQoL (MeHeartTreatment for patients with moderatee CHD: non-critical and critical DsQoL)'.
EXECUTE.
ADD Value Labels Moderate_CHD_Assessment_Adolescents_Score_Treatment
0 non-critical DsQoL
1 critical DsQoL.
EXECUTE.

RECODE Adolescents_Score_Treatment (0 thru 5=1) (6 thru 12=0) INTO Complex_CHD_Assessment_Adolescents_Score_Treatment.
VARIABLE LABELS  Complex_CHD_Assessment_Adolescents_Score_Treatment 'MeHeartTreatment für Patienten mit komplexem AHF: unkritische und kritische DsQoL (MeHeartTreatment for patients with complex CHD: non-critical and critical DsQoL)'.
EXECUTE.
ADD Value Labels Complex_CHD_Assessment_Adolescents_Score_Treatment
0 non-critical DsQoL
1 critical DsQoL.
EXECUTE.


*Berechnung des "MeHeartSchool- Score" (Calculation of the “MeHeartSchool score”)

COMPUTE Adolescents_Score_School=BoQ3_Statement_05 + BoQ3_Statement_06.
VARIABLE LABELS  Adolescents_Score_School 'MeHeartSchool in Pukten (MeHeartSchool in points)'.
EXECUTE.

COMPUTE Adolescents_Score_School_Percent=Adolescents_Score_School * 12.5.
VARIABLE LABELS  Adolescents_Score_School_Percent 'MeHeartSchool in Prozent (MeHeartSchool in percent)'.
EXECUTE.

RECODE Adolescents_Score_School (0 thru 5=1) (6 thru 8=0) INTO Assessment_Adolescents_Score_School.
VARIABLE LABELS  Assessment_Adolescents_Score_School 'MeHeartSchool in unkritische und kritische DsQoL (MeHeartSchool: non-critical and critical DsQoL)'.
EXECUTE.
ADD Value Labels Assessment_Adolescents_Score_School
0 non-critical DsQoL
1 critical DsQoL.
EXECUTE.

RECODE Adolescents_Score_School (0 thru 5=1) (6 thru 8=0) INTO FEMALES_Assessment_Adolescents_Score_School.
VARIABLE LABELS  FEMALES_Assessment_Adolescents_Score_School 'MeHeartSchool für weibliche Patienten: unkritische und kritische DsQoL (MeHeartSchool for female patients: non-critical and critical DsQoL)'.
EXECUTE.
ADD Value Labels FEMALES_Assessment_Adolescents_Score_School
0 non-critical DsQoL
1 critical DsQoL.
EXECUTE.

RECODE Adolescents_Score_School (0 thru 5=1) (6 thru 8=0) INTO MALES_Assessment_Adolescents_Score_School.
VARIABLE LABELS MALES_Assessment_Adolescents_Score_School 'MeHeartSchool für männliche Patienten: unkritische und kritische DsQoL (MeHeartSchool for male patients: non-critical and critical DsQoL)'.
EXECUTE.
ADD Value Labels MALES_Assessment_Adolescents_Score_School
0 non-critical DsQoL
1 critical DsQoL.
EXECUTE.

RECODE Adolescents_Score_School (0 thru 5=1) (6 thru 8=0) INTO Simple_CHD_Assessment_Adolescents_Score_School.
VARIABLE LABELS  Simple_CHD_Assessment_Adolescents_Score_School 'MeHeartSchool für Patienten mit simplem AHF: unkritische und kritische DsQoL (MeHeartSchool for patients with simple CHD: non-critical and critical DsQoL)'.
EXECUTE.
ADD Value Labels Simple_CHD_Assessment_Adolescents_Score_School
0 non-critical DsQoL
1 critical DsQoL.
EXECUTE.

RECODE Adolescents_Score_School (0 thru 5=1) (6 thru 8=0) INTO Moderate_CHD_Assessment_Adolescents_Score_School.
VARIABLE LABELS  Moderate_CHD_Assessment_Adolescents_Score_School 'MeHeartSchool für Patienten mit moderatem AHF: unkritische und kritische DsQoL (MeHeartSchool for patients with moderatee CHD: non-critical and critical DsQoL)'.
EXECUTE.
ADD Value Labels Moderate_CHD_Assessment_Adolescents_Score_School
0 non-critical DsQoL
1 critical DsQoL.
EXECUTE.

RECODE Adolescents_Score_School (0 thru 5=1) (6 thru 8=0) INTO Complex_CHD_Assessment_Adolescents_Score_School.
VARIABLE LABELS  Complex_CHD_Assessment_Adolescents_Score_School 'MeHeartSchool für Patienten mit komplexem AHF: unkritische und kritische DsQoL (MeHeartSchool for patients with complex CHD: non-critical and critical DsQoL)'.
EXECUTE.
ADD Value Labels Complex_CHD_Assessment_Adolescents_Score_School
0 non-critical DsQoL
1 critical DsQoL.
EXECUTE.


*Berechnung des DsQoL-Gesamtscore (Calculation of the “DsQoL-Total Score”)

COMPUTE Adolescents_Total_Score=Adolescents_Score_Impairments + Adolescents_Score_Stigma + Adolescents_Score_Recovery + Adolescents_Score_Friends + Adolescents_Score_Treatment + Adolescents_Score_School.
VARIABLE LABELS  Adolescents_Total_Score 'Total Score in Punkten (Total score in points)'.
EXECUTE.

COMPUTE Adolescents_Total_Score_Percent=Adolescents_Total_Score * 0.67567568.
VARIABLE LABELS  Adolescents_Total_Score_Percent 'Total Score in Prozent (Total score in percent)'.
EXECUTE.

RECODE Adolescents_Total_Score (0 thru 93=1) (94 thru 148=0) INTO Assessment_Adolescents_Total_Score.
VARIABLE LABELS  Assessment_Adolescents_Total_Score 'Total Score: unkritische und kritische DsQoL (Total score: non-critical and critical DsQoL)'.
EXECUTE.
ADD Value Labels Assessment_Adolescents_Total_Score
0 non-critical DsQoL
1 critical DsQoL.
EXECUTE.

RECODE Adolescents_Total_Score (0 thru 88=1) (89 thru 148=0) INTO FEMALES_Assessment_Adolescents_Total_Score.
VARIABLE LABELS  FEMALES_Assessment_Adolescents_Total_Score 'Total Score für weibliche Patienten: unkritische und kritische DsQoL (Total score for female patients: non-critical and critical DsQoL)'.
EXECUTE.
ADD Value Labels FEMALES_Assessment_Adolescents_Total_Score
0 non-critical DsQoL
1 critical DsQoL.
EXECUTE.

RECODE Adolescents_Total_Score (0 thru 101=1) (102 thru 148=0) INTO MALES_Assessment_Adolescents_Total_Score.
VARIABLE LABELS  MALES_Assessment_Adolescents_Total_Score 'Total Score für männliche Patienten: unkritische und kritische DsQoL (Total score for male patients: non-critical and critical DsQoL)'.
EXECUTE.
ADD Value Labels MALES_Assessment_Adolescents_Total_Score
0 non-critical DsQoL
1 critical DsQoL.
EXECUTE.

RECODE Adolescents_Total_Score (0 thru 107=1) (108 thru 148=0) INTO Simple_CHD_Assessment_Adolescents_Total_Score.
VARIABLE LABELS  Simple_CHD_Assessment_Adolescents_Total_Score 'Total Score für Patienten mit simplem AHF: unkritische und kritische DsQoL (Total score for patients with simple CHD: non-critical and critical DsQoL)'.
EXECUTE.
ADD Value Labels Simple_CHD_Assessment_Adolescents_Total_Score
0 non-critical DsQoL
1 critical DsQoL.
EXECUTE.

RECODE Adolescents_Total_Score (0 thru 93=1) (94 thru 148=0) INTO Moderate_CHD_Assessment_Adolescents_Total_Score.
VARIABLE LABELS  Moderate_CHD_Assessment_Adolescents_Total_Score 'Total Score für Patienten mit moderatem AHF: unkritische und kritische DsQoL (Total score for patients with moderatee CHD: non-critical and critical DsQoL)'.
EXECUTE.
ADD Value Labels Moderate_CHD_Assessment_Adolescents_Total_Score
0 non-critical DsQoL
1 critical DsQoL.
EXECUTE.

RECODE Adolescents_Total_Score (0 thru 87=1) (88 thru 148=0) INTO Complex_CHD_Assessment_Adolescents_Total_Score.
VARIABLE LABELS  Complex_CHD_Assessment_Adolescents_Total_Score 'Total Score für Patienten mit komplexem AHF: unkritische und kritische DsQoL (Total score for patients with complex CHD: non-critical and critical DsQoL)'.
EXECUTE.
ADD Value Labels Complex_CHD_Assessment_Adolescents_Total_Score
0 non-critical DsQoL
1 critical DsQoL.
EXECUTE.
