# Supplementary material for: Development and Validation of the CHDSI Questionnaire: A New Tool for Measuring Disease-Specific Quality of Life in Children and Adolescents with Congenital Heart Defects
Source: Medicina (Kaunas). 2025 Jul 21;61(7):1311. doi: 10.3390/medicina61071311 (PMC12297989; doi:10.3390/medicina61071311)
Supplement: Supplementary file 1 [file medicina-61-01311-s001.zip › 20. Supplemental Material 5d - CHDSI-SF SPSS-Syntax (Adolescents).sps]

* Encoding: UTF-8.

DATASET ACTIVATE DataSet1.

*Berechnung des DsQoL-Gesamtscore (Calculation of the “DsQoL-Total Score”)

COMPUTE Adolescents_Total_Score=BoQ1_Statement_03 + BoQ1_Statement_06 + BoQ3_Statement_06 + BoQ4_Statement_06 + BoQ6_Statement_06 + BoQ7_Statement_04.
VARIABLE LABELS  Adolescents_Total_Score 'Total Score in Punkten (Total score in points)'.
EXECUTE.

COMPUTE Adolescents_Total_Score_Percent=Adolescents_Total_Score * 4.16666667.
VARIABLE LABELS  Adolescents_Total_Score_Percent 'Total Score in Prozent (Total score in percent)'.
EXECUTE.

RECODE Adolescents_Total_Score (0 thru 15=1) (16 thru 24=0) INTO Assessment_Adolescents_Total_Score.
VARIABLE LABELS  Assessment_Adolescents_Total_Score 'Total Score: unkritische und kritische DsQoL (Total score: non-critical and critical DsQoL)'.
EXECUTE.
ADD Value Labels Assessment_Adolescents_Total_Score
0 non-critical DsQoL
1 critical DsQoL.
EXECUTE.

RECODE Adolescents_Total_Score (0 thru 14=1) (15 thru 24=0) INTO FEMALES_Assessment_Adolescents_Total_Score.
VARIABLE LABELS  FEMALES_Assessment_Adolescents_Total_Score 'Total Score für weibliche Patienten: unkritische und kritische DsQoL (Total score for female patients: non-critical and critical DsQoL)'.
EXECUTE.
ADD Value Labels FEMALES_Assessment_Adolescents_Total_Score
0 non-critical DsQoL
1 critical DsQoL.
EXECUTE.

RECODE Adolescents_Total_Score (0 thru 16=1) (17 thru 24=0) INTO MALES_Assessment_Adolescents_Total_Score.
VARIABLE LABELS  MALES_Assessment_Adolescents_Total_Score 'Total Score für männliche Patienten: unkritische und kritische DsQoL (Total score for male patients: non-critical and critical DsQoL)'.
EXECUTE.
ADD Value Labels MALES_Assessment_Adolescents_Total_Score
0 non-critical DsQoL
1 critical DsQoL.
EXECUTE.
